# Supplementary material for: Lactulose, Rifaximin, and Survival in Hepatic Encephalopathy: A Cohort Study of 120 Patients
Source: J Clin Med. 2025 Oct 17;14(20):7331. doi: 10.3390/jcm14207331 (PMC12565197; doi:10.3390/jcm14207331)
Supplement: Supplementary file 1 [file jcm-14-07331-s001.zip]

Archive with 1 entries (1 files):
- jcm-3840147-supplementary.pdf
